# Supplementary material for: Changes in Alcohol Consumption during the COVID-19 Pandemic: Evidence from Wisconsin
Source: Int J Environ Res Public Health. 2023 Mar 29;20(7):5301. doi: 10.3390/ijerph20075301 (PMC10094098; doi:10.3390/ijerph20075301)
Supplement: Supplementary file 1 [file ijerph-20-05301-s001.zip]

Archive with 7 entries (6 files):
- Supplementary Materials/
- Supplementary Materials/FigureS1.JPG
- Supplementary Materials/FigureS2.JPG
- Supplementary Materials/FigureS3.JPG
- Supplementary Materials/TableS1.xlsx
- Supplementary Materials/TableS2.xlsx
- Supplementary Materials/TableS3.xlsx
