# Supplementary material for: Changes in Alcohol Consumption during the COVID-19 Pandemic: Evidence from Wisconsin
Source: Int J Environ Res Public Health. 2023 Mar 29;20(7):5301. doi: 10.3390/ijerph20075301 (PMC10094098; doi:10.3390/ijerph20075301)
Supplement: Supplementary file 1 [file ijerph-20-05301-s001.zip › Supplementary Materials/TableS1.xlsx]

## Sheet: Sheet1
Wave 1	Model 1	Model 2	Model 3	Model 4*	Model 5	Model 6	Model 7
Variable	OR (95% CI)	OR (95% CI)	OR (95% CI)	OR (95% CI)	OR (95% CI)	OR (95% CI)	OR (95% CI)
Kids vs. no kids	1.188 (0.856,1.649)
Heavy drinker at baseline		0.327 (0.228,0.468)	0.322 (0.224,0.461)	0.320 (0.222,0.459)	0.321 (0.223,0.462)	0.321 (0.223,0.461)	0.307 (0.210,0.448)
Employment Changes due to Covid-19 (No Change vs. Change)			0.685 (0.500,0.940)	0.702 (0.511,0.965)	0.698 (0.508,0.959)	0.699 (0.508,0.950)	0.698 (0.501,0.973)
Education (HS/GED vs. Bachelor's)				0.538 (0.337,0.860)	0.540 (0.338,0.864)	0.536 (0.336,0.857)	0.590 (0.347,1.003)
Education (Some college vs. Bachelor's)				0.640 (0.458,0.893)	0.646 (0.462,0.903)	0.643 (0.461,0.898)	0.760 (0.526,1.099)
Race (White vs. Non-White)					0.869 (0.510,1.481)
Gender (Male vs. Female)						0.973 (0.717,1.322)
Income (Less than $30,000 vs. More than $100,000)							0.578 (0.319,1.049)
Income ($30,000-$60,000 vs. More than $100,000)							0.786 (0.511,1.211)
Income ($60,000-$100,000 vs. More than $100,000)							0.779 (0.531,1.145)
* indicates final adjusted model
