# Supplementary material for: Changes in Alcohol Consumption during the COVID-19 Pandemic: Evidence from Wisconsin
Source: Int J Environ Res Public Health. 2023 Mar 29;20(7):5301. doi: 10.3390/ijerph20075301 (PMC10094098; doi:10.3390/ijerph20075301)
Supplement: Supplementary file 1 [file ijerph-20-05301-s001.zip › Supplementary Materials/TableS2.xlsx]

## Sheet: Sheet1
Wave 2	Model 1	Model 2	Model 3	Model 4*	Model 5	Model 6	Model 7
Variable	OR (95% CI)	OR (95% CI)	OR (95% CI)	OR (95% CI)	OR (95% CI)	OR (95% CI)	OR (95% CI)
Kids vs no kids	1.024 (0.759,1.380)
Heavy drinker at baseline		0.440 (0.310,0.624)	0.538 (0.309,0.621)	0.436 (0.307,0.619)	0.439 (0.309,0.623)	0.438 (0.308,0.622)	0.442 (0.307,0.636)
Employment Changes due to Covid-19			0.866 (0.629,1.193)
Education (HS/GED vs. Bachelor's)				0.626 (0.396,0.990)	0.630 (0.398,0.998)	0.637 (0.402,1.008)	0.692 (0.415,1.156)
Education (Some college vs. Bachelor's)				0.836 (0.610,1.145)	0.839 (0.612,1.151)	0.835 (0.609,1.145)	0.928 (0.655,1.316)
Race (White vs. Non-White)					0.854 (0.527,1.382)
Gender (Male vs. Female)						1.015 (0.755,1.365)
Income (Less than $30,000 vs. More than $100,000)							0.615 (0.349,1.083)
Income ($30,000-$60,000 vs. More than $100,000)							0.826 (0.545,1.252)
Income ($60,000-$100,000 vs. More than $100,000)							0.738 (0.503,1.083)
* indicates final adjusted model
