# Supplementary material for: Changes in Alcohol Consumption during the COVID-19 Pandemic: Evidence from Wisconsin
Source: Int J Environ Res Public Health. 2023 Mar 29;20(7):5301. doi: 10.3390/ijerph20075301 (PMC10094098; doi:10.3390/ijerph20075301)
Supplement: Supplementary file 1 [file ijerph-20-05301-s001.zip › Supplementary Materials/TableS3.xlsx]

## Sheet: Sheet1
Wave 3	Model 1	Model 2	Model 3	Model 4	Model 5	Model 6	Model 7*
Variable	OR (95% CI)	OR (95% CI)	OR (95% CI)	OR (95% CI)	OR (95% CI)	OR (95% CI)	OR (95% CI)
Kids vs no kids	1.068 (0.754,1.512)
Heavy drinker at baseline		0.377 (0.263,0.541)	0.377 (0.263,0.540)	0.370 (0.257,0.532)	0.372 (0.259,0.536)	0.376 (0.261,0.542)	0.374 (0.258,0.543)
Employment Changes due to Covid-19			0.958 (0.712,1.288)
Education (HS/GED vs. Bachelor's)				0.775 (0.492,1.220)	0.786 (0.499,1.239)	0.780 (0.495,1.228)	0.829 (0.504,1.364)
Education (Some college vs. Bachelor's)				0.589 (0.416,0.834)	0.599 (0.422,0.849)	0.578 (0.407,0.821)	0.623 (0.428,0.907)
Race (White vs. Non-White)					0.697 (0.392,1.239)
Gender (Male vs. Female)						1.135 (0.829,1.554)
Income (Less than $30,000 vs. More than $100,000)							0.846 (0.469,1.525)
Income ($30,000-$60,000 vs. More than $100,000)							0.932 (0.599,1.449)
Income ($60,000-$100,000 vs. More than $100,000)							1.061 (0.718,1.568)
* indicates final adjusted model
